# Supplementary material for: Fixed-length haplotypes can improve genomic prediction accuracy in an admixed dairy cattle population
Source: Genet Sel Evol. 2017 Jul 3;49:54. doi: 10.1186/s12711-017-0329-y (PMC5494768; doi:10.1186/s12711-017-0329-y)
Supplement: Supplementary file 3 — Additional file 3: Table S1. Prediction accuracy and bias for BayesA haplotype models. [file 12711_2017_329_MOESM3_ESM.xlsx]

## Sheet: Sheet1
Breed	Filter	Accuracy					Bias
		125 kb	250 kb	500 kb	1 Mb	2 Mb	125 kb	250 kb	500 kb	1 Mb	2 Mb
Milk Fat Yield
Holstein Friesian	SNP	0.349 (0.016)					0.05 (0.05)
	1%	0.356	0.356	0.352	0.342	0.335	0.07	0.06	0.05	0.39	0.42
		(0.016)	(0.016)	(0.016)	(0.016)	(0.016)	(0.05)	(0.05)	(0.05)	(0.07)	(0.07)
	2.5%	0.356	0.354	0.348	0.340	0.317	0.07	0.06	0.04	0.04	0.26
		(0.016)	(0.016)	(0.016)	(0.016)	(0.016)	(0.05)	(0.05)	(0.05)	(0.05)	(0.07)
	5%	0.355	0.353	0.341	0.324	0.289	0.07	0.06	0.03	0.03	0.05
		(0.016)	(0.016)	(0.016)	(0.016)	(0.017)	(0.05)	(0.05)	(0.05)	(0.05)	(0.06)
	10%	0.354	0.348	0.323	0.287	0.240	0.07	0.05	0.01	0.04	0.10
		(0.016)	(0.016)	(0.016)	(0.017)	(0.017)	(0.05)	(0.05)	(0.05)	(0.06)	(0.08)
Jersey	SNP	0.272 (0.013)					-0.16 (0.04)
	1%	0.273	0.273	0.270	0.241	0.236	-0.15	-0.17	-0.19	0.01	0.03
		(0.013)	(0.013)	(0.013)	(0.013)	(0.013)	(0.04)	(0.04)	(0.04)	(0.05)	(0.06)
	2.5%	0.272	0.271	0.269	0.269	0.244	-0.15	-0.17	-0.19	-0.20	-0.05
		(0.013)	(0.013)	(0.013)	(0.013)	(0.013)	(0.04)	(0.04)	(0.04)	(0.04)	(0.05)
	5%	0.272	0.271	0.269	0.258	0.237	-0.15	-0.18	-0.21	-0.23	-0.25
		(0.013)	(0.013)	(0.013)	(0.013)	(0.013)	(0.04)	(0.04)	(0.04)	(0.04)	(0.04)
	10%	0.272	0.269	0.262	0.229	0.166	-0.16	-0.18	-0.22	-0.27	-0.36
		(0.013)	(0.013)	(0.013)	(0.013)	(0.013)	(0.04)	(0.04)	(0.04)	(0.04)	(0.05)
KiwiCross	SNP	0.289 (0.012)					0.00 (0.04)
	1%	0.291	0.296	0.301	0.278	0.275	0.02	0.03	0.03	0.30	0.34
		(0.012)	(0.012)	(0.012)	(0.012)	(0.012)	(0.04)	(0.04)	(0.04)	(0.06)	(0.06)
	2.5%	0.291	0.295	0.297	0.287	0.267	0.02	0.02	0.02	-0.02	0.17
		(0.012)	(0.012)	(0.012)	(0.012)	(0.012)	(0.04)	(0.04)	(0.04)	(0.04)	(0.06)
	5%	0.290	0.294	0.294	0.273	0.241	0.01	0.02	0.00	-0.05	-0.09
		(0.012)	(0.012)	(0.012)	(0.012)	(0.012)	(0.04)	(0.04)	(0.04)	(0.04)	(0.05)
	10%	0.287	0.288	0.267	0.224	0.185	0.00	0.00	-0.07	-0.16	-0.15
		(0.012)	(0.012)	(0.012)	(0.012)	(0.013)	(0.04)	(0.04)	(0.04)	(0.05)	(0.06)
Liveweight
Holstein Friesian	SNP	0.397 (0.022)					-0.04 (0.06)
	1%	0.405	0.405	0.401	0.360	0.332	-0.03	-0.01	-0.01	0.20	0.18
		(0.022)	(0.022)	(0.022)	(0.023)	(0.024)	(0.06)	(0.06)	(0.06)	(0.08)	(0.09)
	2.5%	0.405	0.403	0.396	0.367	0.323	-0.03	-0.02	-0.02	-0.05	0.13
		(0.022)	(0.022)	(0.023)	(0.023)	(0.024)	(0.06)	(0.06)	(0.061)	(0.06)	(0.08)
	5%	0.405	0.400	0.388	0.345	0.287	-0.02	-0.02	-0.02	-0.06	-0.12
		(0.022)	(0.022)	(0.023)	(0.023)	(0.024)	(0.06)	(0.06)	(0.06)	(0.06)	(0.08)
	10%	0.401	0.391	0.358	0.304	0.201	-0.03	-0.03	-0.06	-0.06	-0.12
		(0.023)	(0.023)	(0.024)	(0.023)	(0.026)	(0.06)	(0.06)	(0.07)	(0.07)	(0.11)
Jersey	SNP	0.340 (0.019)					-0.21 (0.05)
	1%	0.355	0.351	0.351	0.339	0.343	-0.18	-0.18	-0.15	0.32	0.46
		(0.018)	(0.018)	(0.019)	(0.019)	(0.019)	(0.04)	(0.05)	(0.05)	(0.08)	(0.08)
	2.5%	0.353	0.348	0.347	0.338	0.334	-0.19	-0.20	-0.18	-0.19	0.12
		(0.019)	(0.018)	(0.018)	(0.018)	(0.019)	(0.04)	(0.04)	(0.05)	(0.05)	(0.07)
	5%	0.353	0.345	0.340	0.320	0.305	-0.19	-0.22	-0.21	-0.26	-0.27
		(0.019)	(0.018)	(0.018)	(0.018)	(0.019)	(0.04)	(0.04)	(0.04)	(0.04)	(0.05)
	10%	0.350	0.339	0.316	0.258	0.210	-0.21	-0.23	-0.27	-0.38	-0.40
		(0.019)	(0.019)	(0.019)	(0.019)	(0.019)	(0.04)	(0.04)	(0.04)	(0.05)	(0.06)
KiwiCross	SNP	0.438 (0.016)					0.00 (0.04)
	1%	0.447	0.448	0.440	0.438	0.406	0.00	0.02	0.02	0.44	0.47
		(0.016)	(0.016)	(0.016)	(0.016)	(0.017)	(0.04)	(0.04)	(0.04)	(0.06)	(0.07)
	2.5%	0.447	0.446	0.438	0.424	0.394	0.00	0.01	0.01	0.01	0.28
		(0.016)	(0.016)	(0.016)	(0.016)	(0.017)	(0.04)	(0.04)	(0.04)	(0.04)	(0.06)
	5%	0.446	0.445	0.431	0.403	0.347	0.00	0.01	-0.01	-0.03	-0.10
		(0.016)	(0.016)	(0.016)	(0.016)	(0.017)	(0.04)	(0.04)	(0.04)	(0.04)	(0.05)
	10%	0.445	0.438	0.417	0.350	0.281	-0.01	0.00	-0.02	-0.09	-0.07
		(0.016)	(0.016)	(0.016)	(0.017)	(0.018)	(0.04)	(0.04)	(0.04)	(0.058)	(0.06)
Somatic Cell Count
Holstein Friesian	SNP	0.190 (0.016)					-0.05 (0.08)
	1%	0.192	0.190	0.188	0.173	0.167	-0.04	-0.04	-0.05	0.62	0.77
		(0.016)	(0.016)	(0.016)	(0.016)	(0.016)	(0.08)	(0.08)	(0.08)	(0.16)	(0.18)
	2.5%	0.192	0.189	0.184	0.184	0.169	-0.04	-0.05	-0.06	-0.05	0.42
		(0.016)	(0.016)	(0.016)	(0.016)	(0.016)	(0.08)	(0.08)	(0.08)	(0.09)	(0.149)
	5%	0.192	0.188	0.180	0.180	0.158	-0.04	-0.05	-0.08	-0.05	-0.12
		(0.016)	(0.016)	(0.016)	(0.016)	(0.016)	(0.08)	(0.08)	(0.08)	(0.09)	(0.09)
	10%	0.192	0.184	0.171	0.146	0.118	-0.04	-0.07	-0.11	-0.18	-0.16
		(0.016)	(0.016)	(0.016)	(0.017)	(0.017)	(0.08)	(0.08)	(0.09)	(0.09)	(0.12)
Jersey	SNP	0.146 (0.013)					-0.23 (0.07)
	1%	0.151	0.154	0.154	0.141	0.133	-0.20	-0.18	-0.18	0.30	0.29
		(0.013)	(0.013)	(0.013)	(0.013)	(0.014)	(0.07)	(0.07)	(0.07)	(0.12)	(0.13)
	2.5%	0.151	0.154	0.154	0.153	0.140	-0.20	-0.18	-0.20	-0.24	0.03
		(0.013)	(0.013)	(0.013)	(0.013)	(0.014)	(0.07)	(0.07)	(0.07)	(0.06)	(0.10)
	5%	0.150	0.154	0.153	0.148	0.126	-0.21	-0.19	-0.23	-0.29	-0.41
		(0.013)	(0.013)	(0.013)	(0.013)	(0.013)	(0.07)	(0.07)	(0.07)	(0.06)	(0.06)
	10%	0.150	0.153	0.145	0.127	0.091	-0.22	-0.22	-0.28	-0.38	-0.49
		(0.013)	(0.013)	(0.013)	(0.013)	(0.013)	(0.07)	(0.07)	(0.06)	(0.06)	(0.07)
KiwiCross	SNP	0.159 (0.013)					-0.18 (0.07)
	1%	0.160	0.160	0.159	0.143	0.141	-0.18	-0.17	-0.17	0.34	0.44
		(0.013)	(0.013)	(0.013)	(0.013)	(0.013)	(0.07)	(0.07)	(0.07)	(0.12)	(0.14)
	2.5%	0.160	0.159	0.156	0.159	0.146	-0.18	-0.18	-0.20	-0.20	0.13
		(0.013)	(0.013)	(0.013)	(0.013)	(0.013)	(0.07)	(0.07)	(0.07)	(0.06)	(0.10)
	5%	0.159	0.158	0.154	0.150	0.132	-0.18	-0.19	-0.22	-0.26	-0.34
		(0.013)	(0.013)	(0.013)	(0.013)	(0.013)	(0.07)	(0.07)	(0.07)	(0.06)	(0.07)
	10%	0.157	0.152	0.140	0.115	0.091	-0.20	-0.23	-0.29	-0.41	-0.43
		(0.013)	(0.013)	(0.013)	(0.013)	(0.013)	(0.07)	(0.07)	(0.07)	(0.07)	(0.08)
Accuracy: Significantly better than SNP model (one-sided paired t-test) Bias: Significantly different from zero (two-sided t-test)
