# Supplementary material for: Fixed-length haplotypes can improve genomic prediction accuracy in an admixed dairy cattle population
Source: Genet Sel Evol. 2017 Jul 3;49:54. doi: 10.1186/s12711-017-0329-y (PMC5494768; doi:10.1186/s12711-017-0329-y)
Supplement: Supplementary file 4 — Additional file 4: Table S2. Mean square errors for the BayesA models. [file 12711_2017_329_MOESM4_ESM.xlsx]

## Sheet: Sheet1
Trait	Filter	Mean Square Error
		125 kb	250 kb	500 kb	1 Mb	2 Mb
Milk Fat Yield	SNP	611	611	611	611	611
	0.01	610	609	610	614	615
	0.025	611	610	611	614	617
	0.05	611	610	612	619	625
	0.1	611	612	619	630	640
Liveweight	SNP	888	888	888	888	888
	0.01	882	881	883	909	919
	0.025	882	884	886	901	917
	0.05	881	885	893	916	945
	0.1	884	892	911	956	993
Somatic Cell Score	SNP	1.26	1.26	1.26	1.26	1.26
	0.01	1.26	1.26	1.26	1.27	1.27
	0.025	1.26	1.26	1.26	1.26	1.27
	0.05	1.26	1.26	1.26	1.27	1.28
	0.1	1.26	1.26	1.27	1.28	1.29
