# Supplementary material for: Fixed-length haplotypes can improve genomic prediction accuracy in an admixed dairy cattle population
Source: Genet Sel Evol. 2017 Jul 3;49:54. doi: 10.1186/s12711-017-0329-y (PMC5494768; doi:10.1186/s12711-017-0329-y)
Supplement: Supplementary file 5 — Additional file 5: Table S3. Accuracy of BayesN model with Π = 0.5 fitting two or all SNPs per window. [file 12711_2017_329_MOESM5_ESM.xlsx]

## Sheet: Sheet1
Trait		Holstein Friesian		Jersey		KiwiCross
	Window Length	2 SNPs	All SNPs	2 SNPs	All SNPs	2 SNPs	All SNPs
Milk Fat Yield	125 kb	0.35	0.35	0.27	0.273	0.29	0.289
	250 kb	0.349	0.35	0.27	0.274	0.289	0.289
	1 Mb	0.345	0.35	0.266	0.272	0.284	0.289
Liveweight	125 kb	0.394	0.397	0.343	0.341	0.445	0.44
	250 kb	0.394	0.397	0.339	0.34	0.446	0.438
	1 Mb	0.387	0.395	0.331	0.345	0.444	0.446
Somatic Cell Score	125 kb	0.188	0.19	0.145	0.146	0.154	0.159
	250 kb	0.186	0.19	0.143	0.147	0.154	0.16
	1 Mb	0.184	0.189	0.141	0.147	0.149	0.158
